# Supplementary material for: Assessment of Standardized Care Plans for People with Chronic Diseases in Primary Care Settings
Source: Nurs Rep. 2024 Mar 29;14(2):801–15. doi: 10.3390/nursrep14020062 (PMC11036219; doi:10.3390/nursrep14020062)
Supplement: Supplementary file 1 [file nursrep-14-00062-s001.zip]

Archive with 1 entries (1 files):
- nursrep-2877260-supplementary.pdf
